# Supplementary material for: Identifying crucial lncRNAs and mRNAs in hypoxia-induced A549 lung cancer cells and investigating their underlying mechanisms via high-throughput sequencing
Source: PLoS One. 2024 Sep 5;19(9):e0307954. doi: 10.1371/journal.pone.0307954 (PMC11376552; doi:10.1371/journal.pone.0307954)
Supplement: S1 Table — (XLS) [file pone.0307954.s003.xls]

## Sheet: Sheet1
Sample Name	Target Name	CT
hypoxia5	GAPDH	10.4949
hypoxia5	GAPDH	10.3364
hypoxia5	GAPDH	10.595
hypoxia5	SNAP25-AS1	28.2292
hypoxia5	SNAP25-AS1	29.4505
hypoxia5	SNAP25-AS1	27.2432
hypoxia5	RP11-58O9.2	22.8686
hypoxia5	RP11-58O9.2	23.0183
hypoxia5	RP11-58O9.2	22.8407
hypoxia5	LINC01164	24.5985
hypoxia5	LINC01164	24.7683
hypoxia5	LINC01164	24.2902
hypoxia5	VLDLR-AS1	20.5768
hypoxia5	VLDLR-AS1	20.5247
hypoxia5	VLDLR-AS1	20.6486
hypoxia5	RP11-14I17.2	28.4617
hypoxia5	RP11-14I17.2	27.8615
hypoxia5	RP11-14I17.2	27.775
hypoxia5	TENM4	28.8573
hypoxia5	TENM4	31.1264
hypoxia5	TENM4	32.8264
hypoxia5	XRCC2	21.3904
hypoxia5	XRCC2	21.5962
hypoxia5	XRCC2	21.5959
hypoxia5	HDAC5	20.7973
hypoxia5	HDAC5	20.7649
hypoxia5	HDAC5	20.6863
hypoxia5	CDKN1A	15.4895
hypoxia5	CDKN1A	15.5824
hypoxia5	CDKN1A	15.4705
hypoxia5	ARFGEF3	19.0893
hypoxia5	ARFGEF3	18.9069
hypoxia5	ARFGEF3	19.1392
hypoxia5	Hif-1α	13.9446
hypoxia5	Hif-1α	14.1912
hypoxia5	Hif-1α	14.0109
hypoxia4	SNAP25-AS1	24.4703
hypoxia4	SNAP25-AS1	28.8282
hypoxia4	SNAP25-AS1	28.6622
hypoxia4	RP11-58O9.2	22.7231
hypoxia4	RP11-58O9.2	22.8196
hypoxia4	RP11-58O9.2	22.8074
hypoxia4	LINC01164	23.4906
hypoxia4	LINC01164	23.6418
hypoxia4	LINC01164	23.1597
hypoxia4	VLDLR-AS1	21.9652
hypoxia4	VLDLR-AS1	21.9385
hypoxia4	VLDLR-AS1	22.2474
hypoxia4	RP11-14I17.2	27.7038
hypoxia4	RP11-14I17.2	28.1164
hypoxia4	RP11-14I17.2	26.8811
hypoxia4	TENM4	29.8089
hypoxia4	TENM4	35.1198
hypoxia4	TENM4	32.6899
hypoxia4	XRCC2	22.5727
hypoxia4	XRCC2	22.6609
hypoxia4	XRCC2	22.6408
hypoxia4	HDAC5	20.4401
hypoxia4	HDAC5	20.3733
hypoxia4	HDAC5	20.5423
hypoxia4	CDKN1A	16.0154
hypoxia4	CDKN1A	15.718
hypoxia4	CDKN1A	15.6932
hypoxia4	ARFGEF3	19.3899
hypoxia4	ARFGEF3	19.4461
hypoxia4	ARFGEF3	19.2593
hypoxia4	Hif-1α	14.0971
hypoxia4	Hif-1α	14.1276
hypoxia4	Hif-1α	14.1738
hypoxia1	GAPDH	10.0969
hypoxia1	GAPDH	10.0126
hypoxia1	GAPDH	10.0091
hypoxia1	SNAP25-AS1	28.0949
hypoxia1	SNAP25-AS1	28.5563
hypoxia1	SNAP25-AS1	29.0204
hypoxia1	RP11-58O9.2	22.668
hypoxia1	RP11-58O9.2	22.6408
hypoxia1	RP11-58O9.2	22.6308
hypoxia1	LINC01164	23.5231
hypoxia1	LINC01164	23.5831
hypoxia1	LINC01164	23.5664
hypoxia1	VLDLR-AS1	21.9331
hypoxia1	VLDLR-AS1	21.8615
hypoxia1	VLDLR-AS1	21.9177
hypoxia1	RP11-14I17.2	27.3323
hypoxia1	RP11-14I17.2	27.2395
hypoxia1	RP11-14I17.2	27.0173
hypoxia1	TENM4	29.984
hypoxia1	TENM4	32.9424
hypoxia1	TENM4	35.1768
hypoxia1	XRCC2	21.7217
hypoxia1	XRCC2	21.969
hypoxia1	XRCC2	21.9159
hypoxia1	HDAC5	20.48
hypoxia1	HDAC5	20.3444
hypoxia1	HDAC5	20.3658
hypoxia1	CDKN1A	15.8206
hypoxia1	CDKN1A	15.7519
hypoxia1	CDKN1A	15.7375
hypoxia1	ARFGEF3	18.9153
hypoxia1	ARFGEF3	19.1568
hypoxia1	ARFGEF3	17.4922
hypoxia1	Hif-1α	13.9596
hypoxia1	Hif-1α	13.9444
hypoxia1	Hif-1α	14.1174
normoxic4	GAPDH	11.1475
normoxic4	GAPDH	11.3073
normoxic4	GAPDH	11.184
normoxic4	SNAP25-AS1	25.7319
normoxic4	SNAP25-AS1	25.8583
normoxic4	SNAP25-AS1	25.8101
normoxic4	RP11-58O9.2	20.7632
normoxic4	RP11-58O9.2	20.7963
normoxic4	RP11-58O9.2	20.8572
normoxic4	LINC01164	28.3562
normoxic4	LINC01164	27.9164
normoxic4	LINC01164	27.953
normoxic4	VLDLR-AS1	23.7386
normoxic4	VLDLR-AS1	23.8076
normoxic4	VLDLR-AS1	23.7474
normoxic4	RP11-14I17.2	26.1979
normoxic4	RP11-14I17.2	30.1565
normoxic4	RP11-14I17.2	29.9614
normoxic4	TENM4	30.6433
normoxic4	TENM4	29.6675
normoxic4	TENM4	30.96
normoxic4	XRCC2	20.7619
normoxic4	XRCC2	21.1284
normoxic4	XRCC2	20.7813
normoxic4	HDAC5	21.8946
normoxic4	HDAC5	21.9099
normoxic4	HDAC5	21.4014
normoxic4	CDKN1A	17.3652
normoxic4	CDKN1A	16.9477
normoxic4	CDKN1A	17.2438
normoxic4	ARFGEF3	20.1597
normoxic4	ARFGEF3	20.1516
normoxic4	ARFGEF3	20.2225
normoxic4	Hif-1α	15.3076
normoxic4	Hif-1α	15.2821
normoxic4	Hif-1α	15.3632
normoxic3	GAPDH	10.8942
normoxic3	GAPDH	10.9063
normoxic3	GAPDH	10.8776
normoxic3	SNAP25-AS1	25.8796
normoxic3	SNAP25-AS1	25.8614
normoxic3	SNAP25-AS1	25.7705
normoxic3	RP11-58O9.2	20.5138
normoxic3	RP11-58O9.2	20.6254
normoxic3	RP11-58O9.2	20.531
normoxic3	LINC01164	27.9501
normoxic3	LINC01164	27.6401
normoxic3	LINC01164	28.1778
normoxic3	VLDLR-AS1	23.7929
normoxic3	VLDLR-AS1	23.692
normoxic3	VLDLR-AS1	23.7444
normoxic3	RP11-14I17.2	28.5713
normoxic3	RP11-14I17.2	30.1716
normoxic3	RP11-14I17.2	26.9584
normoxic3	TENM4	29.499
normoxic3	TENM4	31.3094
normoxic3	TENM4	Undetermined
normoxic3	XRCC2	20.6684
normoxic3	XRCC2	20.6708
normoxic3	XRCC2	20.5459
normoxic3	HDAC5	21.2884
normoxic3	HDAC5	21.2463
normoxic3	HDAC5	21.3115
normoxic3	CDKN1A	16.9755
normoxic3	CDKN1A	16.8459
normoxic3	CDKN1A	16.8154
normoxic3	ARFGEF3	19.6745
normoxic3	ARFGEF3	19.7702
normoxic3	ARFGEF3	19.6918
normoxic3	Hif-1α	15.8267
normoxic3	Hif-1α	15.8823
normoxic3	Hif-1α	15.8144
normoxic1	GAPDH	11.1496
normoxic1	GAPDH	11.1614
normoxic1	GAPDH	11.1131
normoxic1	SNAP25-AS1	26.3306
normoxic1	SNAP25-AS1	26.4603
normoxic1	SNAP25-AS1	25.4141
normoxic1	RP11-58O9.2	20.5403
normoxic1	RP11-58O9.2	20.5738
normoxic1	RP11-58O9.2	20.6724
normoxic1	LINC01164	28.177
normoxic1	LINC01164	27.6857
normoxic1	LINC01164	26.2918
normoxic1	VLDLR-AS1	23.8852
normoxic1	VLDLR-AS1	23.8685
normoxic1	VLDLR-AS1	23.8339
normoxic1	RP11-14I17.2	30.1615
normoxic1	RP11-14I17.2	31.0427
normoxic1	RP11-14I17.2	28.1985
normoxic1	TENM4	27.4346
normoxic1	TENM4	31.7153
normoxic1	TENM4	31.2562
normoxic1	XRCC2	20.6505
normoxic1	XRCC2	20.5213
normoxic1	XRCC2	20.736
normoxic1	HDAC5	21.6773
normoxic1	HDAC5	21.5794
normoxic1	HDAC5	21.713
normoxic1	CDKN1A	17.1097
normoxic1	CDKN1A	17.419
normoxic1	CDKN1A	16.8677
normoxic1	ARFGEF3	19.9211
normoxic1	ARFGEF3	19.9278
normoxic1	ARFGEF3	19.9611
normoxic1	Hif-1α	15.7528
normoxic1	Hif-1α	15.871
normoxic1	Hif-1α	15.7302
hypoxia4	GAPDH	9.9499
hypoxia4	GAPDH	9.91252
hypoxia4	GAPDH	10.0301
